# Supplementary material for: Salivary MicroRNAs as Promising Biomarkers for Detection of Esophageal Cancer
Source: PLoS One. 2013 Apr 1;8(4):e57502. doi: 10.1371/journal.pone.0057502 (PMC3613402; doi:10.1371/journal.pone.0057502)
Supplement: Data S2 — The raw data of the expression levels of each target miRNAs and the information of the research subjects in our study. All expression levels were calculated utilizing the 2−ΔΔCt method. The information includes age, sex, ethnicity, Drinking/eating at high temperature, smoking status, alcoholic intake, Chaoshanese nationality, Differentiation, pathology types, node metastasis, cancer stage. (XLS) [file pone.0057502.s002.xls]

## Sheet: Sheet1
Title:The Information of the Research Subjects & the Expression Levels of the Target miRNAs
sample No.	WS-miR10*	WS-miR144	WS-miR21	WS-miR451	WS-miR486-5p	WS-miR634	SS-miR10*	SS-miR144	SS-miR21	SS-miR451	SS-miR486-5p	SS-miR634	age	sex	ethnicity	Drinking/eating at high temperature	smoking	alcoholic	chaoshanese	differentiation	pathology types	node metastasis	cancer stage
ec1	1.22206	0.866512	0.0828706	0.905132	0.272723	0.556826	1.86213	0.853773	0.473794	1.35229	0.212236	0.057068	58	male	Han Chinese	yes	yes	yes	no	Moderate	squamous cell carcinoma	no	II
ec2	35.9907	1.34415	1.3534	2.98987	0.470581	0.399021	29.3759	0.421563	201.403	10.952	0.460393	0.0929669	69	male	Han Chinese	no	yes	no	no	Moderate	squamous cell carcinoma	no	II
ec3	3.31507	1.35568	2.04136	2.15742	0.44264	2.25785	0.311795	3.19186	3.36097	2.00379	5.74438	7.58141	55	male	Han Chinese	yes	yes	yes	no	Poor	squamous cell carcinoma	yes	IV
ec4	0.35815	548.51	45.4234	584.506	826.711	1203.1	4.89957	1.16462	1.59416	6.1756	0.266167	0.34419	53	male	Han Chinese	no	yes	no	no	Moderate	small cell carcinoma	no	II
ec5	116.707	81.1023	23.2697	37.1473	10.3961	8.03362	50.7827	8.21238	14.7589	14.7421	8.75053	5.59568	77	male	Han Chinese	yes	yes	no	no	N/A	squamous cell carcinoma	yes	IV
ec6	0.874097	9.34882	7.47705	0.703652	29.5648	14.0565	3.32965	1.7665	0.911681	3.05996	0.097728	0.831131	54	female	Han Chinese	yes	no	yes	no	Moderate-poor	squamous cell carcinoma	no	II
ec7	35.0176	19.5879	3.3814	8.99807	2.79734	5.89188	1.38847	16.4966	17.0384	13.1964	9.8712	3.76372	63	male	Han Chinese	no	yes	yes	yes	Moderate	squamous cell carcinoma	yes	III
ec8	7.00819	4.7853	0.590428	1.74457	1.38141	3.46927	10.0765	4.82725	3.17065	9.26849	0.931357	0.46238	48	male	Han Chinese	yes	yes	yes	yes	Moderate	squamous cell carcinoma	yes	III
ec9	1.04211	1.05265	2.23417	1.42469	0.313053	0.111067	1.21689	14.4442	15.3447	12.4334	7.43079	4.22281	66	male	Han Chinese	no	yes	no	yes	N/A	squamous cell carcinoma	yes	IV
ec10	596.176	1002.01	0.312297	0.331481	2.23361	292.124	20.1792	8.95085	7.58148	15.1632	3.95862	1.35827	60	male	Han Chinese	yes	yes	yes	yes	N/A	adenocarcinoma	yes	IV
ec11	1.26094	1.0954	4.80765	0.420551	0.36767	0.108481	0.333832	1.88404	2.12368	3.89224	1.79005	12.9151	62	male	Han Chinese	no	yes	no	yes	Moderate-poor	squamous cell carcinoma	yes	III
ec12	21.4074	13.1307	1.98358	8.46553	3.17904	8.12489	18.5815	11.4366	9.42293	7.21428	0.4695	1.73065	75	male	Han Chinese	yes	yes	yes	yes	N/A	squamous cell carcinoma	yes	IV
ec13	4446.61	1655.01	402.14	0.881584	414.675	1819.55	0.305296	0.0619914	4.75683	2.03866	0.513799	0.336314	49	male	Han Chinese	yes	yes	yes	yes	N/A	squamous cell carcinoma	N/A	N/A
ec14	7.89535	1.26698	1.92718	2.8639	0.909253	2.22248	9.22087	5.38157	3.66946	18.3	3.26101	3.48614	53	male	Han Chinese	yes	yes	yes	yes	Moderate	squamous cell carcinoma	yes	III
ec15	5458.95	2098.61	5.26921	5526.08	2550.84	2478.89	7.14814	4.15946	2.59708	2.21435	1.75992	1.02576	54	male	Han Chinese	yes	yes	yes	yes	Moderate-poor	squamous cell carcinoma	yes	III
ec16	143.107	11.4808	7.41912	7.90526	4.24461	18.2943	5.08661	2.53841	2.05774	8.94096	1.48142	4.47918	48	male	Han Chinese	yes	yes	yes	yes	N/A	squamous cell carcinoma	yes	IV
ec17	1.64846	41.9527	0.0669384	15.1709	17.7509	10.9524	9.11689	9.48669	4.18107	4.84175	3.01228	4.38707	58	male	Han Chinese	yes	yes	yes	yes	Moderate	squamous cell carcinoma	no	II
ec18	4.69114	30.3201	5.52291	10.5382	4.44674	7.96492	5.67448	3.2878	1.99788	9.70492	0.384544	1.69425	88	male	Han Chinese	yes	yes	yes	yes	N/A	small cell carcinoma	no	II
ec19	1.09594	0.673293	0.566146	0.633769	0.207471	0.464745	0.337652	0.0732267	0.128358	0.125873	0.386638	0.289127	54	male	Han Chinese	yes	yes	yes	yes	Moderate-poor	adenocarcinoma	yes	III
ec20	69.1911	96.2879	0.922583	41.2999	12.4145	7.89369	68.8403	122.163	32.9109	43.169	15.5223	5.58049	51	male	Han Chinese	no	yes	no	yes	Poor	squamous cell carcinoma	N/A	N/A
ec21	4.24033	1.3239	0.453466	3.46479	1.42277	22.2323	7.2378	3.98501	2.07884	0.97805	1.63422	0.466154	51	female	Han Chinese	yes	no	yes	no	N/A	squamous cell carcinoma	N/A	N/A
ec22	1.65301	1.5229	0.161823	3.63075	1.62704	1.39473	2.23163	1.42679	1.48431	2.38482	0.321826	1.29053	52	male	Han Chinese	yes	yes	yes	yes	Poor	squamous cell carcinoma	no	II
ec23	2.82679	1.56041	0.286937	0.809281	0.853382	0.992235	8.2983	4.97306	2.03204	2.95875	0.509316	2.28482	65	male	Han Chinese	no	yes	no	yes	Moderate	squamous cell carcinoma	yes	III
ec24	2.23165	1.10765	2.17304	0.582127	0.109481	0.0591847	106.542	25.5528	36.8084	6.80957	15.2025	8.31526	61	male	Han Chinese	yes	yes	yes	yes	Moderate-poor	adenocarcinoma	N/A	N/A
ec25	0.540537	0.136175	4.59165	0.324283	0.45294	0.0484846	72.3115	21.5574	22.3497	53.1258	17.577	10.6642	54	male	Han Chinese	no	yes	no	yes	Moderate	adenocarcinoma	no	II
ec26	15.1239	12.2067	0.528222	17.9987	1.35565	1.50194	0.249478	0.261721	0.179166	0.137051	0.110226	0.124787	55	male	Han Chinese	no	yes	no	yes	N/A	squamous cell carcinoma	yes	IV
ec27	39.6558	43.4505	1.72662	17.4381	8.7014	4.19508	31.1912	10.5191	16.4319	19.9397	2.52805	1.67101	55	female	Han Chinese	yes	no	yes	no	N/A	squamous cell carcinoma	yes	IV
ec28	4.38117	1.10973	0.591654	2.30321	0.668807	0.450069	2.73489	1.79385	1.03143	3.38234	0.528121	1.92685	60	female	Han Chinese	yes	no	yes	no	N/A	squamous cell carcinoma	N/A	N/A
ec29	3.17678	0.822707	7.30256	1.58273	1.01579	1.33158	76.0134	50.1257	25.5247	80.9724	709.857	10.5086	65	male	Han Chinese	yes	no	yes	no	Poor	squamous cell carcinoma	no	II
ec30	0.796361	0.203828	5.2008	1.03087	1.44485	0.196377	0.771661	4.72623	3.62714	10.2665	40.54	56.7083	63	male	Han Chinese	yes	yes	yes	yes	Moderate	squamous cell carcinoma	yes	III
ec31	3.6326	1.4202	0.997379	2.24889	0.426364	1.26301	1.84216	9.68895	7.74992	18.603	76.7694	129.111	56	female	Han Chinese	yes	no	yes	no	Moderate	squamous cell carcinoma	yes	III
ec32	2.69344	8.95956	1.67619	16.5912	57.1033	248.792	1.16469	17.5721	22.7547	9.67423	15.4007	5.95175	75	male	Han Chinese	yes	yes	no	yes	N/A	squamous cell carcinoma	N/A	N/A
ec33	524.295	4.15921	10.4079	18.2707	15.8495	0.350965	227.308	39.4544	64.986	64.1339	747.738	642.417	63	female	Han Chinese	yes	no	yes	no	Poor	squamous cell carcinoma	no	II
ec34	1.62768	0.924569	1.58375	3.72464	3.65546	0.0872221	0.41665	0.446607	0.323725	0.416724	0.451801	0.0817443	46	male	Han Chinese	yes	yes	yes	yes	Poor	squamous cell carcinoma	no	II
ec35	3.76318	1.69443	11.0305	3.69281	1.05147	5.06732	20.8336	309.294	411.728	180.527	265.931	109.418	60	female	Han Chinese	yes	no	yes	no	Poor	squamous cell carcinoma	yes	IV
ec36	59.8663	29.907	1.29178	57.09	5.11702	73.3544	266.358	90.8664	185.57	185.545	327.162	61.6432	54	male	Han Chinese	no	yes	no	yes	N/A	small cell carcinoma	yes	IV
ec37	9.26824	3.68048	4.87246	12.6692	14.0356	0.76601	2.30577	0.866256	0.901903	1.24125	0.889788	0.207442	73	male	Han Chinese	yes	yes	yes	yes	Moderate	squamous cell carcinoma	no	II
ec38	51.1901	19.0541	1.0049	30.9062	9.25959	33.2248	15.8639	230.25	291.679	119.262	187.878	159.089	63	male	Han Chinese	yes	yes	yes	yes	Moderate	squamous cell carcinoma	no	II
ec39	2.70398	1.27173	9.5487	5.62235	6.45372	0.482693	0.176381	1.76841	1.7559	1.67737	8.13628	4.57534	61	female	Han Chinese	yes	no	yes	no	Moderate	squamous cell carcinoma	yes	III
n1	3.48468	2.72626	4.26983	6.60855	0.665353	8.50304	15.4561	5.81911	4.22543	5.73595	5.0476	163.008	56	female	Han Chinese	no	no	no	no
n2	24.6763	15.0487	7.54132	8.3649	3.6555	9.6095	9.61247	3.03401	2.97284	3.37177	17.254	14.074	46	female	Han Chinese	no	no	no	no
n3	1.02378	0.474879	0.892637	0.171934	0.273188	0.119206	0.923588	12.1792	11.459	8.03539	139.984	28.0231	54	female	Han Chinese	no	no	no	no
n4	0.524322	0.26668	0.422097	0.790005	0.54823	0.616591	0.635322	3.25596	3.13135	6.68723	28.1953	43.2765	57	female	Han Chinese	no	no	no	no
n5	0.260291	1.40836	9.77725	0.300412	8.37211	0.903393	2.27887	0.619411	0.850995	1.19131	1.10476	0.166378	42	female	Han Chinese	no	no	no	no
n6	0.0244161	0.21577	1.44907	0.19815	0.068571	0.461083	0.0340437	0.00835226	0.095626	0.0137915	0.008036	0.000979907	43	female	Han Chinese	no	no	no	no
n7	0.412993	0.174027	0.562878	0.974419	1.01672	0.264741	0.147098	6.61466	2.83003	3.65801	38.1215	26.5489	42	male	Han Chinese	no	yes	no	no
n8	3.08559	1.57203	0.470834	0.728753	1.66226	0.305537	0.219229	0.110007	0.103169	0.0725435	0.11967	0.0192244	57	female	Han Chinese	yes	yes	yes	no
n9	0.187162	0.123362	0.583972	0.266255	0.0337256	1.8652	0.936881	0.489558	0.27939	0.795353	0.094484	0.0192244	51	female	Han Chinese	no	no	no	no
n10	4.10507	5.05498	0.578571	1.53279	1.39506	0.655178	0.331455	12.5238	7.08669	6.6977	13.4145	0.318453	57	male	Han Chinese	no	yes	yes	no
n11	0.258844	0.190209	0.125959	0.306375	9.32201	0.00336461	0.755194	0.384771	0.348866	1.28548	0.070468	11.4914	60	male	Han Chinese	no	yes	no	no
n12	2.34615	1.86086	2.0054	0.725763	0.772276	0.211365	2.54645	1.93132	0.875118	0.27936	0.056017	0.235525	54	male	Han Chinese	no	yes	yes	no
n13	0.694241	2.41086	2.12405	4.19748	14.2239	75.4295	0.0582882	0.0458922	0.041304	0.0327591	0.473359	0.0260559	61	female	Han Chinese	no	no	no	no
n14	32.6887	18.1624	2.66402	5.03853	3.13977	14.8367	23.4165	7.87236	4.52222	14.5361	2.17666	0.758212	61	female	Han Chinese	yes	no	no	yes
n15	0.645009	0.130327	0.0959322	0.186507	0.64326	0.280787	9.21637	5.30365	5.23632	9.68613	0.848934	5.80858	55	female	Han Chinese	no	no	no	no
n16	0.145745	0.0975448	0.0772935	0.313243	0.584465	0.119644	0.0985329	0.0579006	0.039536	0.03521	0.089533	0.0119108	68	male	Han Chinese	no	yes	no	no
n17	13.6585	7.2719	1.06785	6.93541	2.51908	5.91189	43.8484	7.95248	22.5696	17.6251	33.7624	5.67225	60	female	Han Chinese	no	no	no	no
n18	0.0225165	0.739929	2.97219	0.383006	0.177264	0.476546	0.0205463	0.0132246	0.033651	0.00686161	0.000858	15.169	61	female	Han Chinese	no	no	no	no
n19	8.73843	3.50191	1.9315	10.5787	1.11414	53.6856	6.87543	7.13722	5.25964	5.87399	6.32877	2.21665	77	female	Han Chinese	no	no	no	no
